# Supplementary material for: Adjusted versus Targeted Fortification in Extremely Low Birth Weight Preterm Infants: Fortin Study—A Randomized Clinical Trial
Source: Nutrients. 2024 Aug 30;16(17):2904. doi: 10.3390/nu16172904 (PMC11397412; doi:10.3390/nu16172904)
Supplement: Supplementary file 1 [file nutrients-16-02904-s001.zip]

Archive with 1 entries (1 files):
- nutrients-3150382-supplementary.pdf
